# Supplementary material for: Years After a Fire, Biocrust Microbial Communities are Similar to Unburned Communities in a Coastal Grassland
Source: Microb Ecol. 2022 Nov 8;85(3):1028–44. doi: 10.1007/s00248-022-02137-y (PMC10156770; doi:10.1007/s00248-022-02137-y)
Supplement: Supplementary file 4 — Supplementary file4 A description of the taxa found in other biocrust microbial sequencing studies compared to the taxa found in the present study. (CSV 58 KB) [file 248_2022_2137_MOESM4_ESM.csv]

Study	Method	Location	Phlya	Class	Order	Family	Genus	Present in my samples	Relative Abundance	Notes
Baumann et al. 2018	Microscopy	Chile	Charophyta	Klebsormidiophyaceae	Klebsormidales	Klensormidiaceae	Klebsormidium	n	NA	green algal richness increased with humidity/decreasing mean annual temperature, cyanobacteria showed the opposite
Baumann et al. 2018	Microscopy	Chile	Chlorophyta	Chlorophyceae	Chlamydomonadales	Actinochloridaceae	Macrochloris	n	NA	green algal richness increased with humidity/decreasing mean annual temperature, cyanobacteria showed the opposite
Baumann et al. 2018	Microscopy	Chile	Chlorophyta	Chlorophyceae	Chlamydomonadales	Chlorococcaceae	Neospongiococcum	n	NA	green algal richness increased with humidity/decreasing mean annual temperature, cyanobacteria showed the opposite
Baumann et al. 2018	Microscopy	Chile	Chlorophyta	Chlorophyceae	Chlorococcales	Chlorococcaceae	Chlorococcum	n	NA	green algal richness increased with humidity/decreasing mean annual temperature, cyanobacteria showed the opposite
Baumann et al. 2018	Microscopy	Chile	Chlorophyta	Chlorophyceae	Chlorococcales	Chlorococcaceae	Chlorosarcinopsis	n	NA	green algal richness increased with humidity/decreasing mean annual temperature, cyanobacteria showed the opposite
Baumann et al. 2018	Microscopy	Chile	Chlorophyta	Chlorophyceae	Chlorococcales	Chlorococcaceae	Tetracystis	n	NA	green algal richness increased with humidity/decreasing mean annual temperature, cyanobacteria showed the opposite
Baumann et al. 2018	Microscopy	Chile	Chlorophyta	Chlorophyceae	Sphaeropleales	Radiococcaceae	Coenochloris	n	NA	green algal richness increased with humidity/decreasing mean annual temperature, cyanobacteria showed the opposite
Baumann et al. 2018	Microscopy	Chile	Chlorophyta	Chlorophyceae	Sphaeropleales	Radiococcaceae	Neocystis	n	NA	green algal richness increased with humidity/decreasing mean annual temperature, cyanobacteria showed the opposite
Baumann et al. 2018	Microscopy	Chile	Chlorophyta	Chlrophyceae	Chlorococcales	Chlorococcaceae	Bracteacoccus	n	NA	green algal richness increased with humidity/decreasing mean annual temperature, cyanobacteria showed the opposite
Baumann et al. 2018	Microscopy	Chile	Chlorophyta	Trebouxiophyceae	Chlorellales	Chlorellaceae	Nannochloris	n	NA	green algal richness increased with humidity/decreasing mean annual temperature, cyanobacteria showed the opposite
Baumann et al. 2018	Microscopy	Chile	Chlorophyta	Trebouxiophyceae	Chlorellales	Oocystaceae	Pseudococcomyxa	n	NA	green algal richness increased with humidity/decreasing mean annual temperature, cyanobacteria showed the opposite
Baumann et al. 2018	Microscopy	Chile	Chlorophyta	Trebouxiophyceae	Prasiolaes	Prasiolaceae	Diplosphaera	n	NA	green algal richness increased with humidity/decreasing mean annual temperature, cyanobacteria showed the opposite
Baumann et al. 2018	Microscopy	Chile	Chlorophyta	Trebouxiophyceae	Prasiolaes		Elliptochloris	n	NA	green algal richness increased with humidity/decreasing mean annual temperature, cyanobacteria showed the opposite
Baumann et al. 2018	Microscopy	Chile	Chlorophyta	Trebouxiophyceae	Trebouxiales	Trebouxiales	Parietochloris	n	NA	green algal richness increased with humidity/decreasing mean annual temperature, cyanobacteria showed the opposite
Baumann et al. 2018	Microscopy	Chile	Chlorophyta	Trebouxiophyceae	Trebouxiales	Trebouxiales	Trebouxia	n	NA	green algal richness increased with humidity/decreasing mean annual temperature, cyanobacteria showed the opposite
Baumann et al. 2018	Microscopy	Chile	Chlorophyta	Ulvophyceae	Ulotrichakes	Ulotrichaceae	Interfilum	n	NA	green algal richness increased with humidity/decreasing mean annual temperature, cyanobacteria showed the opposite
Baumann et al. 2018	Microscopy	Chile	Cyanobacteria	Cyanophyceae	Chroococcidiopsidales	Chroococcidiopsideaceae	Chroococcidiopsis	n	NA	green algal richness increased with humidity/decreasing mean annual temperature, cyanobacteria showed the opposite
Baumann et al. 2018	Microscopy	Chile	Cyanobacteria	Cyanophyceae	Nostocales	Nostocaceae	Mojavia	n	NA	green algal richness increased with humidity/decreasing mean annual temperature, cyanobacteria showed the opposite
Baumann et al. 2018	Microscopy	Chile	Cyanobacteria	Cyanophyceae	Nostocales	Scytonemataceae	Scytonema	n	NA	green algal richness increased with humidity/decreasing mean annual temperature, cyanobacteria showed the opposite
Baumann et al. 2018	Microscopy	Chile	Cyanobacteria	Cyanophyceae	Oscillatiriales	Coleofasciculaceae	Kastovskya	n	NA	green algal richness increased with humidity/decreasing mean annual temperature, cyanobacteria showed the opposite
Baumann et al. 2018	Microscopy	Chile	Cyanobacteria	Cyanophyceae	Oscillatoriales	Microcoleaceae	Pseudophormidium	n	NA	green algal richness increased with humidity/decreasing mean annual temperature, cyanobacteria showed the opposite
Baumann et al. 2018	Microscopy	Chile	Cyanobacteria	Cyanophyceae	Oscillatoriales		Trichocoleus	n	NA	green algal richness increased with humidity/decreasing mean annual temperature, cyanobacteria showed the opposite
Baumann et al. 2018	Microscopy	Chile	Cyanobacteria	Cyanophyceae	Synechoccales	Leptolyngbyaceae	Nodosilinea	n	NA	green algal richness increased with humidity/decreasing mean annual temperature, cyanobacteria showed the opposite
Baumann et al. 2018	Microscopy	Chile	Chlorophyta	Chlorophyceae	Chlamydomonadales	Chlamydomonadaceae	Chlamydomonas	y	NA	green algal richness increased with humidity/decreasing mean annual temperature, cyanobacteria showed the opposite
Baumann et al. 2018	Microscopy	Chile	Chlorophyta	Trebouxiophyceae	Chlorellales	Chlorellaceae	Chlorella	y	NA	green algal richness increased with humidity/decreasing mean annual temperature, cyanobacteria showed the opposite
Baumann et al. 2018	Microscopy	Chile	Cyanobacteria	unclassified (derived from Cyanobacteria)	Nostocales	Nostocaceae	Nostoc	y	NA	green algal richness increased with humidity/decreasing mean annual temperature, cyanobacteria showed the opposite
Baumann et al. 2018	Microscopy	Chile	Cyanobacteria	unclassified (derived from Cyanobacteria)	Oscillatoriales	unclassified (derived from Oscillatoriales)	Leptolyngbya	y	NA	green algal richness increased with humidity/decreasing mean annual temperature, cyanobacteria showed the opposite
Baumann et al. 2018	Microscopy	Chile	Cyanobacteria	unclassified (derived from Cyanobacteria)	Oscillatoriales	unclassified (derived from Oscillatoriales)	Microcoleus	y	NA	green algal richness increased with humidity/decreasing mean annual temperature, cyanobacteria showed the opposite
Cania et al. 2019	metagenomics	East Germany	Cyanobacteria	Cyanophyceae	Nostocales	Tolypothrichaceae		n	Get from plot if you really need it (phylum level only)	Most dominant phyla are Cyanobacteria, Actinobacteria, and Proteobacteria
Cania et al. 2019	metagenomics	East Germany	Cyanobacteria	Cyanophyceae	Oscillatoriales	Oscillatoriaceae		n	Get from plot if you really need it (phylum level only)	Most dominant phyla are Cyanobacteria, Actinobacteria, and Proteobacteria
Cania et al. 2019	metagenomics	East Germany	Cyanobacteria	Cyanophyceae	Synechoccales	Leptolyngbyaceae		n	Get from plot if you really need it (phylum level only)	Most dominant phyla are Cyanobacteria, Actinobacteria, and Proteobacteria
Cania et al. 2019	metagenomics	East Germany	Acidiobacteria	Acidiobacteria (class)	Acidiobacteriales	Acidiobacteriaceae		y	Get from plot if you really need it (phylum level only)	Most dominant phyla are Cyanobacteria, Actinobacteria, and Proteobacteria
Cania et al. 2019	metagenomics	East Germany	Actinobacteria	Actinobacteria (class)	Actinomycetales	Microcoleaceae		y	Get from plot if you really need it (phylum level only)	Most dominant phyla are Cyanobacteria, Actinobacteria, and Proteobacteria
Cania et al. 2019	metagenomics	East Germany	Actinobacteria	Actinobacteria (class)	Actinomycetales	Streptomycetaceae		y	Get from plot if you really need it (phylum level only)	Most dominant phyla are Cyanobacteria, Actinobacteria, and Proteobacteria
Cania et al. 2019	metagenomics	East Germany	Bacteroidetes	Flavobacteriia	Flavobacteriales	Flavobacteriaceae		y	Get from plot if you really need it (phylum level only)	Most dominant phyla are Cyanobacteria, Actinobacteria, and Proteobacteria
Cania et al. 2019	metagenomics	East Germany	Chlotoflexi	Ktedonobacteria	Ktedonobacterales	Ktedonobacteraceae		y	Get from plot if you really need it (phylum level only)	Most dominant phyla are Cyanobacteria, Actinobacteria, and Proteobacteria
Cania et al. 2019	metagenomics	East Germany	Cyanobacteria	unclassified (derived from Cyanobacteria)	Nostocales	Nostocaceae		y	Get from plot if you really need it (phylum level only)	Most dominant phyla are Cyanobacteria, Actinobacteria, and Proteobacteria
Cania et al. 2019	metagenomics	East Germany	Proteobacteria	Alphaproteobacteria	Hyphomicrobiales	Bradyrhizobiaceae		y	Get from plot if you really need it (phylum level only)	Most dominant phyla are Cyanobacteria, Actinobacteria, and Proteobacteria
Cania et al. 2019	metagenomics	East Germany	Proteobacteria	Alphaproteobacteria	Sphingomonadales	Sphingomonadaceae		y	Get from plot if you really need it (phylum level only)	Most dominant phyla are Cyanobacteria, Actinobacteria, and Proteobacteria
Cania et al. 2019	metagenomics	East Germany	Proteobacteria	Betaproteobacteria	Burkholderiales	Comamonadaceae		y	Get from plot if you really need it (phylum level only)	Most dominant phyla are Cyanobacteria, Actinobacteria, and Proteobacteria
Cania et al. 2019	metagenomics	East Germany	Proteobacteria	Betaproteobacteria	Burkholeriales	Burkholderiaceae		y	Get from plot if you really need it (phylum level only)	Most dominant phyla are Cyanobacteria, Actinobacteria, and Proteobacteria
Cania et al. 2019	metagenomics	East Germany	Proteobacteria	Gammaproteobacteria	Pseudomonadales	Moraxellaceae		y	Get from plot if you really need it (phylum level only)	Most dominant phyla are Cyanobacteria, Actinobacteria, and Proteobacteria
Langhans et al. 2008	visual/cultures	Germany	Ascomycota	Lecanoromycetes	Lecanorales	Cladoniaceae	Cladonia	n	NA	Compares direct counts from other studies
Langhans et al. 2008	visual/cultures	Germany	Ascomycota	Lecanoromycetes	Lecanorales	Parmeliceae	Cetraria	n	NA	Compares direct counts from other studies
Langhans et al. 2008	visual/cultures	Germany	Ascomycota	Lecanoromycetes	Peltigerales	Collemataceae	Collema	n	NA	Compares direct counts from other studies
Langhans et al. 2008	visual/cultures	Germany	Bryophyta	Bryopsida	Bryales	Bryaceae	Bryum	n	NA	Compares direct counts from other studies
Langhans et al. 2008	visual/cultures	Germany	Bryophyta	Bryopsida	Hypnales	Brachytheciaceae	Brachythecium	n	NA	Compares direct counts from other studies
Langhans et al. 2008	visual/cultures	Germany	Bryophyta	Bryopsida	Hypnales	Hypnaceae	Hypnum	n	NA	Compares direct counts from other studies
Langhans et al. 2008	visual/cultures	Germany	Bryophyta	Bryopsida	Pottiales	Pottiaceae	Tortella	n	NA	Compares direct counts from other studies
Langhans et al. 2008	visual/cultures	Germany	Charophyta	Klebsormidiophyaceae	Klebsormidales	Klensormidiaceae	Klebsormidium	n	NA	Compares direct counts from other studies
Langhans et al. 2008	visual/cultures	Germany	Charophyta	Zygnematophyceae	Zygnrmatales	Mesotaenicaeae	Cylindrocystis	n	NA	Compares direct counts from other studies
Langhans et al. 2008	visual/cultures	Germany	Chlorophyta	Chlorophyceae	Chlorococcales	Chlorococcaceae	Chlorococcum	n	NA	Compares direct counts from other studies
Langhans et al. 2008	visual/cultures	Germany	Chlorophyta	Chlorophyceae	Chlorococcales	Chlorococcaceae	Chlorosarcinopsis	n	NA	Compares direct counts from other studies
Langhans et al. 2008	visual/cultures	Germany	Chlorophyta	Chlorophyceae	Sphaeropleales	Radiococcaceae	Gloeocystis	n	NA	Compares direct counts from other studies
Langhans et al. 2008	visual/cultures	Germany	Chlorophyta	Chlorophyceae	Zygnematales	Zygnemataceae	Zygogonium	n	NA	Compares direct counts from other studies
Langhans et al. 2008	visual/cultures	Germany	Chlorophyta	Chlrophyceae	Chlorococcales	Chlorococcaceae	Bracteacoccus	n	NA	Compares direct counts from other studies
Langhans et al. 2008	visual/cultures	Germany	Chlorophyta	Trebouxiophyceae	Prasiolaes		Elliptochloris	n	NA	Compares direct counts from other studies
Langhans et al. 2008	visual/cultures	Germany	Chlorophyta	Trebouxiophyceae	Prasiolales	Prasiolaceae	Stichococcus	n	NA	Compares direct counts from other studies
Langhans et al. 2008	visual/cultures	Germany	Chlorophyta	Trebouxiophyceae		Coccomyaxaceae	Coccomyxa	n	NA	Compares direct counts from other studies
Langhans et al. 2008	visual/cultures	Germany	Cyanobacteria	Cyanophyceae	Chrooccales	Chrooccaceae	Chroococcus	n	NA	Compares direct counts from other studies
Langhans et al. 2008	visual/cultures	Germany	Cyanobacteria	Cyanophyceae	Chrooccales	Chroococcaceae	Gloeocapsa	n	NA	Compares direct counts from other studies
Langhans et al. 2008	visual/cultures	Germany	Cyanobacteria	Cyanophyceae	Nostocales	Tolypothrichaceae	Tolypothrix	n	NA	Compares direct counts from other studies
Langhans et al. 2008	visual/cultures	Germany	Cyanobacteria	Cyanophyceae	Oscillatoriales	Phormidiaceae	Phormidium	n	NA	Compares direct counts from other studies
Langhans et al. 2008	visual/cultures	Germany	Cyanobacteria	Cyanophyceae	Oscillatoriales	Phormidiaceae	Phormidium	n	NA	Compares direct counts from other studies
Langhans et al. 2008	visual/cultures	Germany	Cyanobacteria	Cyanophyceae	Synechoccales	Schizotrichaceae	Schizothrix	n	NA	Compares direct counts from other studies
Langhans et al. 2008	visual/cultures	Germany	Cyanobacteria	Cyanophyceae	Synechoccales	Synechococcaceae	Synechococcus	n	NA	Compares direct counts from other studies
Langhans et al. 2008	visual/cultures	Germany	Ochrophyta	Bacillariophyceae	Pennales			n	NA	Compares direct counts from other studies
Langhans et al. 2008	visual/cultures	Germany	Ochrophyta	Xanthophyceae	Mischococcales	Pleurochloridaceae	Chloridella/Pleurochloris	n	NA	Compares direct counts from other studies
Langhans et al. 2008	visual/cultures	Germany	Chlorophyta	Chlorophyceae	Chlamydomonadales	Chlamydomonadaceae	Chlamydomonas	y	NA	Compares direct counts from other studies
Langhans et al. 2008	visual/cultures	Germany	Chlorophyta	Chlorophyceae	Sphaeropleales	Scenedesmaceae	Scenedesmus	y	NA	Compares direct counts from other studies
Langhans et al. 2008	visual/cultures	Germany	Chlorophyta	Trebouxiophyceae	Chlorellales	Chlorellaceae	Chlorella	y	NA	Compares direct counts from other studies
Langhans et al. 2008	visual/cultures	Germany	Cyanobacteria	unclassified (derived from Cyanobacteria)	Nostocales	Nostocaceae	Nostoc	y	NA	Compares direct counts from other studies
Langhans et al. 2008	visual/cultures	Germany	Cyanobacteria	unclassified (derived from Cyanobacteria)	Oscillatoriales	unclassified (derived from Oscillatoriales)	Lyngbya	y	NA	Compares direct counts from other studies
Langhans et al. 2008	visual/cultures	Germany	Cyanobacteria	unclassified (derived from Cyanobacteria)	Oscillatoriales	unclassified (derived from Oscillatoriales)	Microcoleus	y	NA	Compares direct counts from other studies
Langhans et al. 2008	visual/cultures	Germany	Cyanobacteria	unclassified (derived from Cyanobacteria)	Oscillatoriales	unclassified (derived from Oscillatoriales)	Oscillatoria	y	NA	Compares direct counts from other studies
Li et al. 2020	Metagenomics	Tengger Desert, China	Actinobacteria	Actinobacteria	Geodermatophilales	Geodermatophilaceae	Blastococcus	n	NA	Taxonomic, gene, and metabolic diversity differed depending on the type of crust (moss or bacterial). Most abundant phyla were Actinobacteria, Proteobacteria, Acidiobacteria, and Cyanobacteria
Li et al. 2020	Metagenomics	Tengger Desert, China	Actinobacteria	Actinobacteria	Micomonosporales	Micromonosporaceae	Actinoplanes	n	NA	Taxonomic, gene, and metabolic diversity differed depending on the type of crust (moss or bacterial). Most abundant phyla were Actinobacteria, Proteobacteria, Acidiobacteria, and Cyanobacteria
Li et al. 2020	Metagenomics	Tengger Desert, China	Actinobacteria	Actinobacteria (class)	Actinomycetales	Geodermatophilaceae	Modestobacter	n	NA	Taxonomic, gene, and metabolic diversity differed depending on the type of crust (moss or bacterial). Most abundant phyla were Actinobacteria, Proteobacteria, Acidiobacteria, and Cyanobacteria
Li et al. 2020	Metagenomics	Tengger Desert, China	Actinobacteria	Actinobacteria (class)	Pseudonocardiales	Pseudonocardiaceae	Saccharothrix	n	NA	Taxonomic, gene, and metabolic diversity differed depending on the type of crust (moss or bacterial). Most abundant phyla were Actinobacteria, Proteobacteria, Acidiobacteria, and Cyanobacteria
Li et al. 2020	Metagenomics	Tengger Desert, China	Actinobacteria	Thermoleophilia	Solirubribacterales	Solirubribacteraceae	Solirubrobacter	n	NA	Taxonomic, gene, and metabolic diversity differed depending on the type of crust (moss or bacterial). Most abundant phyla were Actinobacteria, Proteobacteria, Acidiobacteria, and Cyanobacteria
Li et al. 2020	Metagenomics	Tengger Desert, China	Cyanobacteria	Cyanophyceae	Nostocales	Tolypothrichaceae	Tolypothrix	n	NA	Taxonomic, gene, and metabolic diversity differed depending on the type of crust (moss or bacterial). Most abundant phyla were Actinobacteria, Proteobacteria, Acidiobacteria, and Cyanobacteria
Li et al. 2020	Metagenomics	Tengger Desert, China	Proteobacteria	Alphaproteobacteria	Rhizobiales	Methylobacteriaceae	Microvirga	n	NA	Taxonomic, gene, and metabolic diversity differed depending on the type of crust (moss or bacterial). Most abundant phyla were Actinobacteria, Proteobacteria, Acidiobacteria, and Cyanobacteria
Li et al. 2020	Metagenomics	Tengger Desert, China	Proteobacteria	Alphaproteobacteria	Rhodospirillales	Acetobacteraceae	Belnapia	n	NA	Taxonomic, gene, and metabolic diversity differed depending on the type of crust (moss or bacterial). Most abundant phyla were Actinobacteria, Proteobacteria, Acidiobacteria, and Cyanobacteria
Li et al. 2020	Metagenomics	Tengger Desert, China	Acidiobacteria					y	7.47	Taxonomic, gene, and metabolic diversity differed depending on the type of crust (moss or bacterial). Most abundant phyla were Actinobacteria, Proteobacteria, Acidiobacteria, and Cyanobacteria
Li et al. 2020	Metagenomics	Tengger Desert, China	Actinobacteria	Actinobacteria (class)	Actinomycetales	Geodermatophilaceae	Geodermatophilus	y	NA	Taxonomic, gene, and metabolic diversity differed depending on the type of crust (moss or bacterial). Most abundant phyla were Actinobacteria, Proteobacteria, Acidiobacteria, and Cyanobacteria
Li et al. 2020	Metagenomics	Tengger Desert, China	Actinobacteria	Actinobacteria (class)	Actinomycetales	Micromonosporaceae	Miscromonospora	y	NA	Taxonomic, gene, and metabolic diversity differed depending on the type of crust (moss or bacterial). Most abundant phyla were Actinobacteria, Proteobacteria, Acidiobacteria, and Cyanobacteria
Li et al. 2020	Metagenomics	Tengger Desert, China	Actinobacteria	Actinobacteria (class)	Actinomycetales	Mycobacteriaceae	Mycobacterium	y	NA	Taxonomic, gene, and metabolic diversity differed depending on the type of crust (moss or bacterial). Most abundant phyla were Actinobacteria, Proteobacteria, Acidiobacteria, and Cyanobacteria
Li et al. 2020	Metagenomics	Tengger Desert, China	Actinobacteria	Actinobacteria (class)	Actinomycetales	Nocardioidaceae	Nocardioides	y	NA	Taxonomic, gene, and metabolic diversity differed depending on the type of crust (moss or bacterial). Most abundant phyla were Actinobacteria, Proteobacteria, Acidiobacteria, and Cyanobacteria
Li et al. 2020	Metagenomics	Tengger Desert, China	Actinobacteria	Actinobacteria (class)	Actinomycetales	Streptomycetaceae	Steptomyces	y	NA	Taxonomic, gene, and metabolic diversity differed depending on the type of crust (moss or bacterial). Most abundant phyla were Actinobacteria, Proteobacteria, Acidiobacteria, and Cyanobacteria
Li et al. 2020	Metagenomics	Tengger Desert, China	Actinobacteria	Actinobacteria (class)	Rubrobacterales	Rubrobacteraceae	Rubrobacter	y	NA	Taxonomic, gene, and metabolic diversity differed depending on the type of crust (moss or bacterial). Most abundant phyla were Actinobacteria, Proteobacteria, Acidiobacteria, and Cyanobacteria
Li et al. 2020	Metagenomics	Tengger Desert, China	Actinobacteria	Actinobacteria (class)	Solirubrobacterales	Conexibacteraceae	Conexibacter	y	NA	Taxonomic, gene, and metabolic diversity differed depending on the type of crust (moss or bacterial). Most abundant phyla were Actinobacteria, Proteobacteria, Acidiobacteria, and Cyanobacteria
Li et al. 2020	Metagenomics	Tengger Desert, China	Actinobacteria					y	44.78	Taxonomic, gene, and metabolic diversity differed depending on the type of crust (moss or bacterial). Most abundant phyla were Actinobacteria, Proteobacteria, Acidiobacteria, and Cyanobacteria
Li et al. 2020	Metagenomics	Tengger Desert, China	Bacteroidetes					y	NA	Taxonomic, gene, and metabolic diversity differed depending on the type of crust (moss or bacterial). Most abundant phyla were Actinobacteria, Proteobacteria, Acidiobacteria, and Cyanobacteria
Li et al. 2020	Metagenomics	Tengger Desert, China	Bacteroidetes					y	2.21	Taxonomic, gene, and metabolic diversity differed depending on the type of crust (moss or bacterial). Most abundant phyla were Actinobacteria, Proteobacteria, Acidiobacteria, and Cyanobacteria
Li et al. 2020	Metagenomics	Tengger Desert, China	Chloroflexi					y	3.33	Taxonomic, gene, and metabolic diversity differed depending on the type of crust (moss or bacterial). Most abundant phyla were Actinobacteria, Proteobacteria, Acidiobacteria, and Cyanobacteria
Li et al. 2020	Metagenomics	Tengger Desert, China	Chlorophyta	Prasinophyceae	Pyramimonadales	unclassified (derived from Pyramimonadales)	Pyramimonas	y	NA	Taxonomic, gene, and metabolic diversity differed depending on the type of crust (moss or bacterial). Most abundant phyla were Actinobacteria, Proteobacteria, Acidiobacteria, and Cyanobacteria
Li et al. 2020	Metagenomics	Tengger Desert, China	Cyanobacteria	unclassified (derived from Cyanobacteria)	Oscillatoriales	unclassified (derived from Oscillatoriales)	Microcoleus	y	NA	Taxonomic, gene, and metabolic diversity differed depending on the type of crust (moss or bacterial). Most abundant phyla were Actinobacteria, Proteobacteria, Acidiobacteria, and Cyanobacteria
Li et al. 2020	Metagenomics	Tengger Desert, China	Cyanobacteria					y	5.25	Taxonomic, gene, and metabolic diversity differed depending on the type of crust (moss or bacterial). Most abundant phyla were Actinobacteria, Proteobacteria, Acidiobacteria, and Cyanobacteria
Li et al. 2020	Metagenomics	Tengger Desert, China	Firmicutes					y	1.72	Taxonomic, gene, and metabolic diversity differed depending on the type of crust (moss or bacterial). Most abundant phyla were Actinobacteria, Proteobacteria, Acidiobacteria, and Cyanobacteria
Li et al. 2020	Metagenomics	Tengger Desert, China	Gemmatimonadetes					y	1.38	Taxonomic, gene, and metabolic diversity differed depending on the type of crust (moss or bacterial). Most abundant phyla were Actinobacteria, Proteobacteria, Acidiobacteria, and Cyanobacteria
Li et al. 2020	Metagenomics	Tengger Desert, China	Planctomycetes					y	2.37	Taxonomic, gene, and metabolic diversity differed depending on the type of crust (moss or bacterial). Most abundant phyla were Actinobacteria, Proteobacteria, Acidiobacteria, and Cyanobacteria
Li et al. 2020	Metagenomics	Tengger Desert, China	Proteobacteria	Alphaproteobacteria	Sphingomonadales	Sphingomonadaceae	Sphingomonas	y	NA	Taxonomic, gene, and metabolic diversity differed depending on the type of crust (moss or bacterial). Most abundant phyla were Actinobacteria, Proteobacteria, Acidiobacteria, and Cyanobacteria
Li et al. 2020	Metagenomics	Tengger Desert, China	Proteobacteria					y	24.97	Taxonomic, gene, and metabolic diversity differed depending on the type of crust (moss or bacterial). Most abundant phyla were Actinobacteria, Proteobacteria, Acidiobacteria, and Cyanobacteria
Maier et al. 2018	16s	South Africa	Cyanobacteria	Cyanophyceae	Chroococcidiopsidales	Chroococcidiopsideaceae	Chroococcidiopsis	n	NA	Most abundant phyla were Bacteroidetes, Proteobacteria, Actinobacteria, Cyanobacteria	Shift in heterotrophic community composition along biocrust succession, nutrient and chlorophyll contents varied between successiona stages
Maier et al. 2018	16s	South Africa	Cyanobacteria	Cyanophyceae	Oscillatoriales	Phormidiaceae	Phormidium	n	NA	Most abundant phyla were Bacteroidetes, Proteobacteria, Actinobacteria, Cyanobacteria	Shift in heterotrophic community composition along biocrust succession, nutrient and chlorophyll contents varied between successiona stages
Maier et al. 2018	16s	South Africa	Cyanobacteria	Cyanophyceae	Synechoccales	Pseudanabaenaceae	Pseudanabaena	n	NA	Most abundant phyla were Bacteroidetes, Proteobacteria, Actinobacteria, Cyanobacteria	Shift in heterotrophic community composition along biocrust succession, nutrient and chlorophyll contents varied between successiona stages
Maier et al. 2018	16s	South Africa	Thermi					n	NA	Most abundant phyla were Bacteroidetes, Proteobacteria, Actinobacteria, Cyanobacteria	Shift in heterotrophic community composition along biocrust succession, nutrient and chlorophyll contents varied between successiona stages
Maier et al. 2018	16s	South Africa	Acidiobacteria					y	8.7	Most abundant phyla were Bacteroidetes, Proteobacteria, Actinobacteria, Cyanobacteria	Shift in heterotrophic community composition along biocrust succession, nutrient and chlorophyll contents varied between successiona stages
Maier et al. 2018	16s	South Africa	Actinobacteria					y	15.2	Most abundant phyla were Bacteroidetes, Proteobacteria, Actinobacteria, Cyanobacteria	Shift in heterotrophic community composition along biocrust succession, nutrient and chlorophyll contents varied between successiona stages
Maier et al. 2018	16s	South Africa	Bacteroidetes					y	18.5	Most abundant phyla were Bacteroidetes, Proteobacteria, Actinobacteria, Cyanobacteria	Shift in heterotrophic community composition along biocrust succession, nutrient and chlorophyll contents varied between successiona stages
Maier et al. 2018	16s	South Africa	Chloroflexi					y	7.3	Most abundant phyla were Bacteroidetes, Proteobacteria, Actinobacteria, Cyanobacteria	Shift in heterotrophic community composition along biocrust succession, nutrient and chlorophyll contents varied between successiona stages
Maier et al. 2018	16s	South Africa	Crenarchaeota					y	NA	Most abundant phyla were Bacteroidetes, Proteobacteria, Actinobacteria, Cyanobacteria	Shift in heterotrophic community composition along biocrust succession, nutrient and chlorophyll contents varied between successiona stages
Maier et al. 2018	16s	South Africa	Cyanobacteria	unclassified (derived from Cyanobacteria)	Nostocales	Nostocaceae	Nostoc	y	9.5	Most abundant phyla were Bacteroidetes, Proteobacteria, Actinobacteria, Cyanobacteria	Shift in heterotrophic community composition along biocrust succession, nutrient and chlorophyll contents varied between successiona stages
Maier et al. 2018	16s	South Africa	Cyanobacteria	unclassified (derived from Cyanobacteria)	Oscillatoriales	unclassified (derived from Oscillatoriales)	Leptolyngbya	y	NA	Most abundant phyla were Bacteroidetes, Proteobacteria, Actinobacteria, Cyanobacteria	Shift in heterotrophic community composition along biocrust succession, nutrient and chlorophyll contents varied between successiona stages
Maier et al. 2018	16s	South Africa	Cyanobacteria	unclassified (derived from Cyanobacteria)	Oscillatoriales	unclassified (derived from Oscillatoriales)	Microcoleus	y	NA	Most abundant phyla were Bacteroidetes, Proteobacteria, Actinobacteria, Cyanobacteria	Shift in heterotrophic community composition along biocrust succession, nutrient and chlorophyll contents varied between successiona stages
Maier et al. 2018	16s	South Africa	Gemmatimonadetes					y	NA	Most abundant phyla were Bacteroidetes, Proteobacteria, Actinobacteria, Cyanobacteria	Shift in heterotrophic community composition along biocrust succession, nutrient and chlorophyll contents varied between successiona stages
Maier et al. 2018	16s	South Africa	Planctomycetes					y	5.6	Most abundant phyla were Bacteroidetes, Proteobacteria, Actinobacteria, Cyanobacteria	Shift in heterotrophic community composition along biocrust succession, nutrient and chlorophyll contents varied between successiona stages
Maier et al. 2018	16s	South Africa	Proteobacteria					y	15.8	Most abundant phyla were Bacteroidetes, Proteobacteria, Actinobacteria, Cyanobacteria	Shift in heterotrophic community composition along biocrust succession, nutrient and chlorophyll contents varied between successiona stages
Maier et al. 2018	16s	South Africa	Verrucomicrobia					y	5.8	Most abundant phyla were Bacteroidetes, Proteobacteria, Actinobacteria, Cyanobacteria	Shift in heterotrophic community composition along biocrust succession, nutrient and chlorophyll contents varied between successiona stages
Mogul et al. 2017	454 pyrosequencing	Mojave Desert, CA	Cyanobacteria					y	33	Cyanobacteria, proteobacteria, chloroflexi, actinobacteria, and bacteridetes were the most abundant phyla
Mogul et al. 2017	454 pyrosequencing	Mojave Desert, CA	Proteobacteria					y	26	BSC subsurface was more diverse than the top soil, Microcoleus was only ~1% and Nostoc was ~2% which is surprising given the previous literature, distinct bacterial community profile
Mogul et al. 2017	454 pyrosequencing	Mojave Desert, CA	Chloroflexi					y	12	BSC subsurface was more diverse than the top soil, Microcoleus was only ~1% and Nostoc was ~2% which is surprising given the previous literature, distinct bacterial community profile
Mogul et al. 2017	454 pyrosequencing	Mojave Desert, CA	Actinobacteria					y	9.1	BSC subsurface was more diverse than the top soil, Microcoleus was only ~1% and Nostoc was ~2% which is surprising given the previous literature, distinct bacterial community profile
Mogul et al. 2017	454 pyrosequencing	Mojave Desert, CA	Bacteroidetes					y	6	BSC subsurface was more diverse than the top soil, Microcoleus was only ~1% and Nostoc was ~2% which is surprising given the previous literature, distinct bacterial community profile
Mogul et al. 2017	454 pyrosequencing	Mojave Desert, CA	Chlorophyta	Chlorophyceae	Chlamydomonadales	Chlorococcaceae	Oophila	n		BSC subsurface was more diverse than the top soil, Microcoleus was only ~1% and Nostoc was ~2% which is surprising given the previous literature, distinct bacterial community profile
Mogul et al. 2017	454 pyrosequencing	Mojave Desert, CA	Cyanobacteria	Cyanophyceae	Chroococcidiopsidales	Chroococcidiopsideaceae	Chroococcidiopsis	n		BSC subsurface was more diverse than the top soil, Microcoleus was only ~1% and Nostoc was ~2% which is surprising given the previous literature, distinct bacterial community profile
Mogul et al. 2017	454 pyrosequencing	Mojave Desert, CA	Cyanobacteria	Cyanophyceae	Nostocales	Nostocophycideae		n		BSC subsurface was more diverse than the top soil, Microcoleus was only ~1% and Nostoc was ~2% which is surprising given the previous literature, distinct bacterial community profile
Mogul et al. 2017	454 pyrosequencing	Mojave Desert, CA	Cyanobacteria	Cyanophyceae	Oscillatoriales	Phormidiaceae	Phormidium	n		BSC subsurface was more diverse than the top soil, Microcoleus was only ~1% and Nostoc was ~2% which is surprising given the previous literature, distinct bacterial community profile
Mogul et al. 2017	454 pyrosequencing	Mojave Desert, CA	Cyanobacteria	Cyanophyceae	Oscillatoriales	Phormidiaceae		n		BSC subsurface was more diverse than the top soil, Microcoleus was only ~1% and Nostoc was ~2% which is surprising given the previous literature, distinct bacterial community profile
Mogul et al. 2017	454 pyrosequencing	Mojave Desert, CA	Cyanobacteria	Cyanophyceae	Pseudanabaenales			n		BSC subsurface was more diverse than the top soil, Microcoleus was only ~1% and Nostoc was ~2% which is surprising given the previous literature, distinct bacterial community profile
Mogul et al. 2017	454 pyrosequencing	Mojave Desert, CA	Cyanobacteria	Cyanophyceae	Synechoccoccales	Acaryochloridaceae		n		BSC subsurface was more diverse than the top soil, Microcoleus was only ~1% and Nostoc was ~2% which is surprising given the previous literature, distinct bacterial community profile
Mogul et al. 2017	454 pyrosequencing	Mojave Desert, CA	Cyanobacteria	Cyanophyceae	Nostocales	Scytonemataceae		n		BSC subsurface was more diverse than the top soil, Microcoleus was only ~1% and Nostoc was ~2% which is surprising given the previous literature, distinct bacterial community profile
Mogul et al. 2017	454 pyrosequencing	Mojave Desert, CA	Cyanobacteria	unclassified (derived from cyanobacteria)	Armatimonadetes			n		BSC subsurface was more diverse than the top soil, Microcoleus was only ~1% and Nostoc was ~2% which is surprising given the previous literature, distinct bacterial community profile
Mogul et al. 2017	454 pyrosequencing	Mojave Desert, CA	Cyanobacteria	unclassified (derived from Cyanobacteria)	Pleurocapsales	Xenococcaceae		n		BSC subsurface was more diverse than the top soil, Microcoleus was only ~1% and Nostoc was ~2% which is surprising given the previous literature, distinct bacterial community profile
Mogul et al. 2017	454 pyrosequencing	Mojave Desert, CA	Cyanobacteria	unclassified (derived from Cyanobacteria)	Pleurocapsales	Xenococcaceae		n		BSC subsurface was more diverse than the top soil, Microcoleus was only ~1% and Nostoc was ~2% which is surprising given the previous literature, distinct bacterial community profile
Mogul et al. 2017	454 pyrosequencing	Mojave Desert, CA	Cyanobacteria	Cyanophyceae	Nostocales	Scytonemataceae		n		BSC subsurface was more diverse than the top soil, Microcoleus was only ~1% and Nostoc was ~2% which is surprising given the previous literature, distinct bacterial community profile
Mogul et al. 2017	454 pyrosequencing	Mojave Desert, CA	Cyanobacteria				Arthonema	n		BSC subsurface was more diverse than the top soil, Microcoleus was only ~1% and Nostoc was ~2% which is surprising given the previous literature, distinct bacterial community profile
Mogul et al. 2017	454 pyrosequencing	Mojave Desert, CA	FBP					n		BSC subsurface was more diverse than the top soil, Microcoleus was only ~1% and Nostoc was ~2% which is surprising given the previous literature, distinct bacterial community profile
Mogul et al. 2017	454 pyrosequencing	Mojave Desert, CA	Proteobacteria	Alphaproteobacteria	Hyphomicrobiales	Devosiaceae	Devosia	n		BSC subsurface was more diverse than the top soil, Microcoleus was only ~1% and Nostoc was ~2% which is surprising given the previous literature, distinct bacterial community profile
Mogul et al. 2017	454 pyrosequencing	Mojave Desert, CA					Ardenscatena	n		BSC subsurface was more diverse than the top soil, Microcoleus was only ~1% and Nostoc was ~2% which is surprising given the previous literature, distinct bacterial community profile
Mogul et al. 2017	454 pyrosequencing	Mojave Desert, CA	Acidobacteria					y		BSC subsurface was more diverse than the top soil, Microcoleus was only ~1% and Nostoc was ~2% which is surprising given the previous literature, distinct bacterial community profile
Mogul et al. 2017	454 pyrosequencing	Mojave Desert, CA	Acidobacteria					y		BSC subsurface was more diverse than the top soil, Microcoleus was only ~1% and Nostoc was ~2% which is surprising given the previous literature, distinct bacterial community profile
Mogul et al. 2017	454 pyrosequencing	Mojave Desert, CA	Actinobacteria	Actinobacteria (class)	Rubrobacterales	Rubrobacteraceae	Rubrobacter	y		BSC subsurface was more diverse than the top soil, Microcoleus was only ~1% and Nostoc was ~2% which is surprising given the previous literature, distinct bacterial community profile
Mogul et al. 2017	454 pyrosequencing	Mojave Desert, CA	Actinobacteria	Actinomycetia	Micrococcales	Microbacteriaceae		y		BSC subsurface was more diverse than the top soil, Microcoleus was only ~1% and Nostoc was ~2% which is surprising given the previous literature, distinct bacterial community profile
Mogul et al. 2017	454 pyrosequencing	Mojave Desert, CA	Actinobacteria					y		BSC subsurface was more diverse than the top soil, Microcoleus was only ~1% and Nostoc was ~2% which is surprising given the previous literature, distinct bacterial community profile
Mogul et al. 2017	454 pyrosequencing	Mojave Desert, CA	Bacteriodetes					y		BSC subsurface was more diverse than the top soil, Microcoleus was only ~1% and Nostoc was ~2% which is surprising given the previous literature, distinct bacterial community profile
Mogul et al. 2017	454 pyrosequencing	Mojave Desert, CA	Chloroflexi					y		BSC subsurface was more diverse than the top soil, Microcoleus was only ~1% and Nostoc was ~2% which is surprising given the previous literature, distinct bacterial community profile
Mogul et al. 2017	454 pyrosequencing	Mojave Desert, CA	Chlorophyta	Chlorophyceae	Chlamydomonadales	Chlamydomonadaceae		y		BSC subsurface was more diverse than the top soil, Microcoleus was only ~1% and Nostoc was ~2% which is surprising given the previous literature, distinct bacterial community profile
Mogul et al. 2017	454 pyrosequencing	Mojave Desert, CA	Chlorophyta					y		BSC subsurface was more diverse than the top soil, Microcoleus was only ~1% and Nostoc was ~2% which is surprising given the previous literature, distinct bacterial community profile
Mogul et al. 2017	454 pyrosequencing	Mojave Desert, CA	Cyanobacteria	unclassified (derived from Cyanobacteria)	Nostocales	Nostocaceae	Anabaena	y		BSC subsurface was more diverse than the top soil, Microcoleus was only ~1% and Nostoc was ~2% which is surprising given the previous literature, distinct bacterial community profile
Mogul et al. 2017	454 pyrosequencing	Mojave Desert, CA	Cyanobacteria	unclassified (derived from Cyanobacteria)	Nostocales	Nostocaceae	Nostoc	y		BSC subsurface was more diverse than the top soil, Microcoleus was only ~1% and Nostoc was ~2% which is surprising given the previous literature, distinct bacterial community profile
Mogul et al. 2017	454 pyrosequencing	Mojave Desert, CA	Cyanobacteria	unclassified (derived from Cyanobacteria)	Nostocales	Nostocaceae		y		BSC subsurface was more diverse than the top soil, Microcoleus was only ~1% and Nostoc was ~2% which is surprising given the previous literature, distinct bacterial community profile
Mogul et al. 2017	454 pyrosequencing	Mojave Desert, CA	Cyanobacteria	unclassified (derived from Cyanobacteria)	Oscillatoriales	unclassified (derived from Oscillatoriales)	Leptolyngbya	y		BSC subsurface was more diverse than the top soil, Microcoleus was only ~1% and Nostoc was ~2% which is surprising given the previous literature, distinct bacterial community profile
Mogul et al. 2017	454 pyrosequencing	Mojave Desert, CA	Cyanobacteria	unclassified (derived from Cyanobacteria)	Oscillatoriales	unclassified (derived from Oscillatoriales)	Microcoleus	y		BSC subsurface was more diverse than the top soil, Microcoleus was only ~1% and Nostoc was ~2% which is surprising given the previous literature, distinct bacterial community profile
Mogul et al. 2017	454 pyrosequencing	Mojave Desert, CA	Cyanobacteria	unclassified (derived from Cyanobacteria)	unclassified (derived from Cyanobacteria)	unclassified (derived from Cyanobacteria)	Acaryochloris	y		BSC subsurface was more diverse than the top soil, Microcoleus was only ~1% and Nostoc was ~2% which is surprising given the previous literature, distinct bacterial community profile
Mogul et al. 2017	454 pyrosequencing	Mojave Desert, CA	Cyanobacteria					y		BSC subsurface was more diverse than the top soil, Microcoleus was only ~1% and Nostoc was ~2% which is surprising given the previous literature, distinct bacterial community profile
Mogul et al. 2017	454 pyrosequencing	Mojave Desert, CA	Gemmatimonadetes					y		BSC subsurface was more diverse than the top soil, Microcoleus was only ~1% and Nostoc was ~2% which is surprising given the previous literature, distinct bacterial community profile
Mogul et al. 2017	454 pyrosequencing	Mojave Desert, CA	Nitrospirae	Nitrospira (class)	Nitrospirales	Nitrospiraceae	Nitrospira	y		BSC subsurface was more diverse than the top soil, Microcoleus was only ~1% and Nostoc was ~2% which is surprising given the previous literature, distinct bacterial community profile
Mogul et al. 2017	454 pyrosequencing	Mojave Desert, CA	Proteobacteria	Alphaproteobacteria	Rhodospirillales	Rhodospirillaceae		y		BSC subsurface was more diverse than the top soil, Microcoleus was only ~1% and Nostoc was ~2% which is surprising given the previous literature, distinct bacterial community profile
Mogul et al. 2017	454 pyrosequencing	Mojave Desert, CA	Proteobacteria	Thermomicrobia				y		BSC subsurface was more diverse than the top soil, Microcoleus was only ~1% and Nostoc was ~2% which is surprising given the previous literature, distinct bacterial community profile
Mogul et al. 2017	454 pyrosequencing	Mojave Desert, CA	Proteobacteria					y		BSC subsurface was more diverse than the top soil, Microcoleus was only ~1% and Nostoc was ~2% which is surprising given the previous literature, distinct bacterial community profile
Mogul et al. 2017	454 pyrosequencing	Mojave Desert, CA	Streptophyta					y		BSC subsurface was more diverse than the top soil, Microcoleus was only ~1% and Nostoc was ~2% which is surprising given the previous literature, distinct bacterial community profile
Nagy et al. 2005	16S	Az, USA	Acidiobacteria					y	11.1	Compared values to other studies and showed that the Sonoran desert has different phyla conposition than the CO Plateau, arid soils, and agicultural soils, the dominance of Microcoleus steenstrupii was surpsing given the literature around Microcoleus vaginatus -- "obviously BSCs from different biogeographical provinces may seleset for a different filamentous cyanobacteria"
Nagy et al. 2005	16S	Az, USA	Actinobacteria					y	15.1	Compared values to other studies and showed that the Sonoran desert has different phyla conposition than the CO Plateau, arid soils, and agicultural soils, the dominance of Microcoleus steenstrupii was surpsing given the literature around Microcoleus vaginatus -- "obviously BSCs from different biogeographical provinces may seleset for a different filamentous cyanobacteria"
Nagy et al. 2005	16S	Az, USA	Bacteroidetes					y	0.9	Compared values to other studies and showed that the Sonoran desert has different phyla conposition than the CO Plateau, arid soils, and agicultural soils, the dominance of Microcoleus steenstrupii was surpsing given the literature around Microcoleus vaginatus -- "obviously BSCs from different biogeographical provinces may seleset for a different filamentous cyanobacteria"
Nagy et al. 2005	16S	Az, USA	Chloroflexi					y	0.7	Compared values to other studies and showed that the Sonoran desert has different phyla conposition than the CO Plateau, arid soils, and agicultural soils, the dominance of Microcoleus steenstrupii was surpsing given the literature around Microcoleus vaginatus -- "obviously BSCs from different biogeographical provinces may seleset for a different filamentous cyanobacteria"
Nagy et al. 2005	16S	Az, USA	Crenarchaeota					y		Compared values to other studies and showed that the Sonoran desert has different phyla conposition than the CO Plateau, arid soils, and agicultural soils, the dominance of Microcoleus steenstrupii was surpsing given the literature around Microcoleus vaginatus -- "obviously BSCs from different biogeographical provinces may seleset for a different filamentous cyanobacteria"
Nagy et al. 2005	16S	Az, USA	Cyanobacteria					y	54.8	Compared values to other studies and showed that the Sonoran desert has different phyla conposition than the CO Plateau, arid soils, and agicultural soils, the dominance of Microcoleus steenstrupii was surpsing given the literature around Microcoleus vaginatus -- "obviously BSCs from different biogeographical provinces may seleset for a different filamentous cyanobacteria"
Nagy et al. 2005	16S	Az, USA	Deinococcus-Thermus					y	0.2	Compared values to other studies and showed that the Sonoran desert has different phyla conposition than the CO Plateau, arid soils, and agicultural soils, the dominance of Microcoleus steenstrupii was surpsing given the literature around Microcoleus vaginatus -- "obviously BSCs from different biogeographical provinces may seleset for a different filamentous cyanobacteria"
Nagy et al. 2005	16S	Az, USA	Gemmatimonadetes					y	0.7	Compared values to other studies and showed that the Sonoran desert has different phyla conposition than the CO Plateau, arid soils, and agicultural soils, the dominance of Microcoleus steenstrupii was surpsing given the literature around Microcoleus vaginatus -- "obviously BSCs from different biogeographical provinces may seleset for a different filamentous cyanobacteria"
Nagy et al. 2005	16S	Az, USA	Proteobacteria					y	13.8	Compared values to other studies and showed that the Sonoran desert has different phyla conposition than the CO Plateau, arid soils, and agicultural soils, the dominance of Microcoleus steenstrupii was surpsing given the literature around Microcoleus vaginatus -- "obviously BSCs from different biogeographical provinces may seleset for a different filamentous cyanobacteria"
Schulz et al. 2016	cultures	Baltic Sea	Cnidaria	Hydrozoa	Anthoathecata	Hydrocorynidae	Hydrocoryne	n
Schulz et al. 2016	cultures	Baltic Sea	Cyanobacteria	Cyanophyceae	Chrooccales	Chrooccaceae	Chroococcus	n
Schulz et al. 2016	cultures	Baltic Sea	Cyanobacteria	Cyanophyceae	Nostocales	Rivulariaceae	Calothrix	n
Schulz et al. 2016	cultures	Baltic Sea	Cyanobacteria	Cyanophyceae	Nostocales	Tolypothrichaceae	Hassallia	n
Schulz et al. 2016	cultures	Baltic Sea	Cyanobacteria	Cyanophyceae	Nostocales	Tolypothrichaceae	Tolypothrix	n
Schulz et al. 2016	cultures	Baltic Sea	Cyanobacteria	Cyanophyceae	Oscillatoriales	Microcoleaceae	Pseudophormidium	n
Schulz et al. 2016	cultures	Baltic Sea	Cyanobacteria	Cyanophyceae	Oscillatoriales	Phormidiaceae	Phormidium	n
Schulz et al. 2016	cultures	Baltic Sea	Cyanobacteria	Cyanophyceae	Oscillatoriales		Trichocoleus	n
Schulz et al. 2016	cultures	Baltic Sea	Cyanobacteria	Cyanophyceae	Synechoccales	Leptolyngbyaceae	Nodosilinea	n
Schulz et al. 2016	cultures	Baltic Sea	Cyanobacteria	Oscillatoriophydcideae	Oscillatoriales	Coleofasciculaceae	Coleofasciculus	n
Schulz et al. 2016	cultures	Baltic Sea	Cyanobacteria				Anagnostidis	n
Schulz et al. 2016	cultures	Baltic Sea	Cyanobacteria	unclassified (derived from Cyanobacteria)	Nostocales	Nostocaceae	Nostoc	y
Schulz et al. 2016	cultures	Baltic Sea	Cyanobacteria	unclassified (derived from Cyanobacteria)	Oscillatoriales	unclassified (derived from Oscillatoriales)	Leptolyngbya	y
Schulz et al. 2016	cultures	Baltic Sea	Cyanobacteria	unclassified (derived from Cyanobacteria)	Oscillatoriales	unclassified (derived from Oscillatoriales)	Lyngbya	y
Schulz et al. 2016	cultures	Baltic Sea	Cyanobacteria	unclassified (derived from Cyanobacteria)	Oscillatoriales	unclassified (derived from Oscillatoriales)	Microcoleus	y
Steven et al. 2012	targeted and shotgun metagenomics	Nevada	Chlorophyta	Chlorophyaceae	Chroococcales			n		Changes in the functional gene inventory without a corresponding change in taxonomy suggests that cyanobacteria considered to be taxonomically coherent contained substantial genetic diversity and may actually represent distinct taxonomic groups. Alternatively, there may be large genetic variations in closely related cyanobacteria, or biocrust cyanobacterial ‘pan-genomes
Steven et al. 2012	targeted and shotgun metagenomics	Nevada	Cyanobacteria	Chlorophyceae	Stigonematales			n		Changes in the functional gene inventory without a corresponding change in taxonomy suggests that cyanobacteria considered to be taxonomically coherent contained substantial genetic diversity and may actually represent distinct taxonomic groups. Alternatively, there may be large genetic variations in closely related cyanobacteria, or biocrust cyanobacterial ‘pan-genomes
Steven et al. 2012	targeted and shotgun metagenomics	Nevada	Cyanobacteria	Chlorophyceae	Stigonematales			n		Changes in the functional gene inventory without a corresponding change in taxonomy suggests that cyanobacteria considered to be taxonomically coherent contained substantial genetic diversity and may actually represent distinct taxonomic groups. Alternatively, there may be large genetic variations in closely related cyanobacteria, or biocrust cyanobacterial ‘pan-genomes
Steven et al. 2012	targeted and shotgun metagenomics	Nevada	Cyanobacteria	Cyanophyceae	Nostocales	Rivulariaceae	Calothrix	n		Changes in the functional gene inventory without a corresponding change in taxonomy suggests that cyanobacteria considered to be taxonomically coherent contained substantial genetic diversity and may actually represent distinct taxonomic groups. Alternatively, there may be large genetic variations in closely related cyanobacteria, or biocrust cyanobacterial ‘pan-genomes
Steven et al. 2012	targeted and shotgun metagenomics	Nevada	Cyanobacteria	Cyanophyceae	Nostocales	Tolypothrichaceae	Tolypothrix	n		Changes in the functional gene inventory without a corresponding change in taxonomy suggests that cyanobacteria considered to be taxonomically coherent contained substantial genetic diversity and may actually represent distinct taxonomic groups. Alternatively, there may be large genetic variations in closely related cyanobacteria, or biocrust cyanobacterial ‘pan-genomes
Steven et al. 2012	targeted and shotgun metagenomics	Nevada	Cyanobacteria	Cyanophyceae	Prochlorales			n		Changes in the functional gene inventory without a corresponding change in taxonomy suggests that cyanobacteria considered to be taxonomically coherent contained substantial genetic diversity and may actually represent distinct taxonomic groups. Alternatively, there may be large genetic variations in closely related cyanobacteria, or biocrust cyanobacterial ‘pan-genomes
Steven et al. 2012	targeted and shotgun metagenomics	Nevada	Cyanobacteria	Cyanophyceae	Synechoccales	Synechococcaceae	Synechococcus	n		Changes in the functional gene inventory without a corresponding change in taxonomy suggests that cyanobacteria considered to be taxonomically coherent contained substantial genetic diversity and may actually represent distinct taxonomic groups. Alternatively, there may be large genetic variations in closely related cyanobacteria, or biocrust cyanobacterial ‘pan-genomes
Steven et al. 2012	targeted and shotgun metagenomics	Nevada	Cyanobacteria	Cyanophyceae	Synechoccoccales			n		Changes in the functional gene inventory without a corresponding change in taxonomy suggests that cyanobacteria considered to be taxonomically coherent contained substantial genetic diversity and may actually represent distinct taxonomic groups. Alternatively, there may be large genetic variations in closely related cyanobacteria, or biocrust cyanobacterial ‘pan-genomes
Steven et al. 2012	targeted and shotgun metagenomics	Nevada	Cyanobacteria	Cyanophyceae	Nostocales			y		Changes in the functional gene inventory without a corresponding change in taxonomy suggests that cyanobacteria considered to be taxonomically coherent contained substantial genetic diversity and may actually represent distinct taxonomic groups. Alternatively, there may be large genetic variations in closely related cyanobacteria, or biocrust cyanobacterial ‘pan-genomes
Steven et al. 2012	targeted and shotgun metagenomics	Nevada	Cyanobacteria	Cyanophyceae	Nostocales			y		Changes in the functional gene inventory without a corresponding change in taxonomy suggests that cyanobacteria considered to be taxonomically coherent contained substantial genetic diversity and may actually represent distinct taxonomic groups. Alternatively, there may be large genetic variations in closely related cyanobacteria, or biocrust cyanobacterial ‘pan-genomes
Steven et al. 2012	targeted and shotgun metagenomics	Nevada	Cyanobacteria	Cyanophyceae	Oscillatoriales			y		Changes in the functional gene inventory without a corresponding change in taxonomy suggests that cyanobacteria considered to be taxonomically coherent contained substantial genetic diversity and may actually represent distinct taxonomic groups. Alternatively, there may be large genetic variations in closely related cyanobacteria, or biocrust cyanobacterial ‘pan-genomes
Steven et al. 2012	targeted and shotgun metagenomics	Nevada	Cyanobacteria	unclassified (derived from Cyanobacteria)	Chroococcales	unclassified (derived from Chroococcales)	Cyanothece	y		Changes in the functional gene inventory without a corresponding change in taxonomy suggests that cyanobacteria considered to be taxonomically coherent contained substantial genetic diversity and may actually represent distinct taxonomic groups. Alternatively, there may be large genetic variations in closely related cyanobacteria, or biocrust cyanobacterial ‘pan-genomes
Steven et al. 2012	targeted and shotgun metagenomics	Nevada	Cyanobacteria	unclassified (derived from Cyanobacteria)	Nostocales	Nostocaceae	Anabaena	y		Changes in the functional gene inventory without a corresponding change in taxonomy suggests that cyanobacteria considered to be taxonomically coherent contained substantial genetic diversity and may actually represent distinct taxonomic groups. Alternatively, there may be large genetic variations in closely related cyanobacteria, or biocrust cyanobacterial ‘pan-genomes
Steven et al. 2012	targeted and shotgun metagenomics	Nevada	Cyanobacteria	unclassified (derived from Cyanobacteria)	Nostocales	Nostocaceae	Nostoc	y		Changes in the functional gene inventory without a corresponding change in taxonomy suggests that cyanobacteria considered to be taxonomically coherent contained substantial genetic diversity and may actually represent distinct taxonomic groups. Alternatively, there may be large genetic variations in closely related cyanobacteria, or biocrust cyanobacterial ‘pan-genomes
Steven et al. 2012	targeted and shotgun metagenomics	Nevada	Cyanobacteria	unclassified (derived from Cyanobacteria)	Oscillatoriales	unclassified (derived from Oscillatoriales)	Arthrospira	y		Changes in the functional gene inventory without a corresponding change in taxonomy suggests that cyanobacteria considered to be taxonomically coherent contained substantial genetic diversity and may actually represent distinct taxonomic groups. Alternatively, there may be large genetic variations in closely related cyanobacteria, or biocrust cyanobacterial ‘pan-genomes
Steven et al. 2012	targeted and shotgun metagenomics	Nevada	Cyanobacteria	unclassified (derived from Cyanobacteria)	Oscillatoriales	unclassified (derived from Oscillatoriales)	Leptolyngbya	y		Changes in the functional gene inventory without a corresponding change in taxonomy suggests that cyanobacteria considered to be taxonomically coherent contained substantial genetic diversity and may actually represent distinct taxonomic groups. Alternatively, there may be large genetic variations in closely related cyanobacteria, or biocrust cyanobacterial ‘pan-genomes
Steven et al. 2012	targeted and shotgun metagenomics	Nevada	Cyanobacteria	unclassified (derived from Cyanobacteria)	Oscillatoriales	unclassified (derived from Oscillatoriales)	Microcoleus	y		Changes in the functional gene inventory without a corresponding change in taxonomy suggests that cyanobacteria considered to be taxonomically coherent contained substantial genetic diversity and may actually represent distinct taxonomic groups. Alternatively, there may be large genetic variations in closely related cyanobacteria, or biocrust cyanobacterial ‘pan-genomes
Steven et al. 2012	targeted and shotgun metagenomics	Nevada	Cyanobacteria	unclassified (derived from Cyanobacteria)	unclassified (derived from Cyanobacteria)	unclassified (derived from Cyanobacteria)	Acaryochloris	y		Changes in the functional gene inventory without a corresponding change in taxonomy suggests that cyanobacteria considered to be taxonomically coherent contained substantial genetic diversity and may actually represent distinct taxonomic groups. Alternatively, there may be large genetic variations in closely related cyanobacteria, or biocrust cyanobacterial ‘pan-genomes
Steven et al. 2012	targeted and shotgun metagenomics	Nevada	Cyanobacteria	Cyanophyceae	Chrooccales			y		Changes in the functional gene inventory without a corresponding change in taxonomy suggests that cyanobacteria considered to be taxonomically coherent contained substantial genetic diversity and may actually represent distinct taxonomic groups. Alternatively, there may be large genetic variations in closely related cyanobacteria, or biocrust cyanobacterial ‘pan-genomes
Steven et al. 2014	16s	Mojave Desert, CA	Acidiobacteria					y		Dominated by cyanobacteria then proteobacteria and actinobacteria
Steven et al. 2014	16s	Mojave Desert, CA	Actinobacteria					y		Dominated by cyanobacteria then proteobacteria and actinobacteria
Steven et al. 2014	16s	Mojave Desert, CA	Cyanobacteria					y		Dominated by cyanobacteria then proteobacteria and actinobacteria
Steven et al. 2014	16s	Mojave Desert, CA	Proteobacteria					y		Dominated by cyanobacteria then proteobacteria and actinobacteria
Steven et al. 2015	16s and shotgun metagenomics	Utah	Proteobacteria					y		cyanobacteria dominated
Steven et al. 2015	16s and shotgun metagenomics	Utah	Planctomycetes					y		cyanobacteria dominated
Steven et al. 2015	16s and shotgun metagenomics	Utah	Cyanobacteria					y		cyanobacteria dominated
Steven et al. 2015	16s and shotgun metagenomics	Utah	Chloroflexi					y		cyanobacteria dominated
Steven et al. 2015	16s and shotgun metagenomics	Utah	Bacteroidetes					y		cyanobacteria dominated
Steven et al. 2015	16s and shotgun metagenomics	Utah	Actinobacteria					y		cyanobacteria dominated
Steven et al. 2015	16s and shotgun metagenomics	Utah	Acidiobacteria					y		cyanobacteria dominated
